# Supplementary material for: Fluctuating selection on migrant adaptive sodium transporter alleles in coastal Arabidopsis thaliana
Source: Proc Natl Acad Sci U S A. 2018 Dec 7;115(52):E12443–52. doi: 10.1073/pnas.1816964115 (PMC6310793; doi:10.1073/pnas.1816964115)
Supplement: Supplementary File [file pnas.1816964115.sd01.xlsx]

## Sheet: Sheet1
Sample name	Deme of origin	Town	GPS Coordinates	Location	HKT1;1 variant
A1-1	A1	Anglès	41.95555, 2.62649	Inland	LLS
A1-2	A1			Inland	LLS
A1-3	A1			Inland	LLS
A1-4	A1			Inland	LLS
A5-1	A5	Anglès	41.94449, 2.64206	Inland	LLS
A5-2	A5			Inland	LLS
A5-3	A5			Inland	LLS
A5-4	A5			Inland	LLS
JBB-1	JBB	Blanes	41.67745, 2.8008	Coastal	HLS-1
JBB-2	JBB			Coastal	HLS-1
JBB-3-Chr	JBB			Coastal	HLS-1
LG5-1	LG5	Llagostera	41.82966, 2.89074	Inland	LLS
LG5-2	LG5			Inland	LLS
LG5-3	LG5			Inland	LLS
LG5-4	LG5			Inland	LLS
LG7-1	LG7	Llagostera - Tossa	41.82534, 2.88892	Coastal	HLS-1
LG7-2	LG7			Coastal	LLS
LG7-3	LG7			Coastal	LLS
LG7-4	LG7			Coastal	LLS
LLO2-1	LLO2	Lloret de Mar	41.70152, 2.83572	Coastal	LLS
LLO2-2	LLO2			Coastal	LLS
LLO2-3	LLO2			Coastal	LLS
LLO2-4	LLO2			Coastal	LLS
LM2-1	LM2	Llambilles	41.9207, 2.8674	Inland	LLS
LM2-2	LM2			Inland	LLS
LM2-3	LM2			Inland	LLS
LM2-5	LM2			Inland	LLS
PA10-1	PA10	Platja d'Aro	41.81177, 3.0535	Coastal	HLS-2
PA10-2	PA10			Coastal	HLS-2
PA10-3	PA10			Coastal	HLS-2
PA10-4	PA10			Coastal	HLS-2
PA10-5-Chr	PA10			Coastal	LLS
PO1-1	PO1	Port de la Selva	42.32722, 3.17423	Coastal	LLS
PO1-2	PO2			Coastal	LLS
PO1-3	PO3			Coastal	LLS
PO1-4	PO4			Coastal	LLS
RO2-2	RO2	Roses	42.27305, 3.18903	Coastal	LLS
RO2-5	RO2			Coastal	LLS
RO2-6	RO2			Coastal	LLS
RO2-7	RO2			Coastal	LLS
SCF-1	SCF	Santa Coloma de Farners	41.85385, 2.67097	Inland	LLS
SCF-2	SCF			Inland	LLS
SCF-3	SCF			Inland	LLS
SCF-4	SCF			Inland	LLS
SFG-1	SFG	Sant Feliu de Guíxols	41.77993, 3.0238	Coastal	HLS-1
SFG-2	SFG			Coastal	HLS-1
SFG-3	SFG			Coastal	HLS-1
SFG-4	SFG			Coastal	HLS-1
T11-1	T11	Tossa de Mar	41.71998, 2.90466	Coastal	LLS
T11-2	T11			Coastal	LLS
T11-3	T11			Coastal	LLS
T11-4	T11			Coastal	LLS
T11-5-Chr	T11			Coastal	LLS
T13-1	T13	Tossa de Mar	41.72032, 2.92764	Coastal	HLS-2
T13-2	T13			Coastal	HLS-1
T13-3	T13			Coastal	LLS
T13-4	T13			Coastal	HLS-2
T2-1	T2	Tossa de Mar	41.71552, 2.9316	Coastal	LLS
T2-2	T2			Coastal	LLS
T2-3	T2			Coastal	LLS
T2-4	T2			Coastal	LLS
T6-1	T6	Tossa de Mar	41.73121, 2.94663	Coastal	LLS
T6-2	T6			Coastal	LLS
T6-3	T6			Coastal	LLS
T6-4	T6			Coastal	LLS
T9-1	T9	Tossa de Mar	41.71529, 2.9244	Coastal	LLS
T9-2	T9			Coastal	LLS
T9-3	T9			Coastal	LLS
T9-4	T9			Coastal	LLS
V1-1	V1	Vilajuïga	42.3304, 3.1126	Inland	LLS
V1-2	V1			Inland	LLS
V1-3	V1			Inland	LLS
V1-4	V1			Inland	LLS
V3-1	V3	Vilajuïga	42.33646, 3.1293	Inland	LLS
V3-2	V3			Inland	LLS
V3-3	V3			Inland	LLS
V3-4	V3			Inland	LLS
