# Supplementary material for: Fluctuating selection on migrant adaptive sodium transporter alleles in coastal Arabidopsis thaliana
Source: Proc Natl Acad Sci U S A. 2018 Dec 7;115(52):E12443–52. doi: 10.1073/pnas.1816964115 (PMC6310793; doi:10.1073/pnas.1816964115)
Supplement: Supplementary File [file pnas.1816964115.sd02.xlsx]

## Sheet: Table S4
<trait>	Sodium
88	2010.6
108	2176.54
139	1876.77
159	721.331
265	926.727
350	862.285
351	1265.16
403	1060.25
410	632.544
424	998.363
428	948.585
430	734.062
470	NaN
476	NaN
484	NaN
504	NaN
506	NaN
531	NaN
544	NaN
546	NaN
628	NaN
630	1571.29
680	NaN
681	NaN
685	NaN
687	NaN
728	NaN
742	NaN
763	723.501
765	1136.12
766	1035.27
768	875.84
772	897.781
801	785.221
853	NaN
854	NaN
867	NaN
868	NaN
870	815.888
915	1061.96
932	1069.49
991	988.678
992	1512.5
997	1353.1
1002	1493.82
1006	NaN
1061	1982.24
1062	871.685
1063	1084.61
1066	2153.01
1070	NaN
1158	1444.4
1166	NaN
1254	1370.01
1257	1429.49
1313	NaN
1317	1345.05
1552	1046.1
1612	NaN
1622	NaN
1651	NaN
1652	NaN
1676	NaN
1684	NaN
1739	NaN
1741	NaN
1756	NaN
1757	NaN
1793	NaN
1797	NaN
1819	NaN
1820	NaN
1829	1945.14
1834	NaN
1835	NaN
1851	NaN
1852	NaN
1853	2304.68
1872	2077.79
1890	1035.44
1925	1707.43
1942	NaN
1943	NaN
1954	713.903
2016	812.333
2017	NaN
2031	NaN
2053	NaN
2057	NaN
2081	NaN
2091	NaN
2106	NaN
2108	NaN
2141	NaN
2159	NaN
2166	NaN
2171	2147.07
2191	NaN
2202	815.264
2212	NaN
2239	NaN
2240	NaN
2276	1509.87
2278	1068.35
2285	NaN
2286	NaN
2317	903.537
2370	NaN
2412	NaN
4779	1204.87
4807	470.041
4826	1489.49
4840	NaN
4857	NaN
4884	1243.14
4900	1710.53
4939	NaN
4958	867.131
5023	1802.52
5104	1198.2
5151	783.284
5165	1237.42
5210	1391.66
5236	1872.61
5249	NaN
5253	1399.56
5276	1510.88
5279	NaN
5349	1177.21
5353	2494.11
5395	NaN
5486	874.761
5577	1351.27
5644	1783.47
5651	NaN
5717	NaN
5718	NaN
5720	2190.08
5726	1584.65
5741	871.481
5748	953.931
5757	646.727
5768	1398.06
5772	872.139
5776	NaN
5779	1003.79
5784	1062.82
5798	NaN
5800	1088.25
5811	830.485
5822	806.604
5830	977.518
5831	986.73
5832	1021.04
5836	NaN
5837	1168.07
5856	927.559
5860	NaN
5865	1624.55
5867	914.996
5874	1112.69
5890	796.515
5893	949.292
5907	1296.5
5921	973.122
5950	1046.11
5984	1248.86
5993	1294.71
6008	2612.42
6009	1042.3
6010	NaN
6011	1002.11
6012	809.641
6013	1013.51
6016	761.357
6017	NaN
6019	723.541
6020	1034.52
6021	920.83
6022	NaN
6023	1128.77
6024	923.408
6025	1250.64
6030	1390.23
6034	762.534
6035	1261.59
6036	958.968
6038	973.029
6039	843.624
6040	1003.21
6041	879.054
6042	964.359
6043	769.069
6046	654.667
6064	709.039
6069	826.379
6070	854.524
6071	901.772
6073	761.769
6074	902.354
6076	1013.14
6077	NaN
6085	1243.9
6086	878.212
6087	NaN
6088	685.233
6090	1641.1
6091	NaN
6092	1016.88
6094	963.422
6095	NaN
6096	NaN
6097	985.269
6098	1175.76
6099	942.253
6100	1198.94
6101	NaN
6102	1550.03
6104	841.171
6105	1101.8
6106	1284.7
6107	1146.06
6108	1557.82
6109	984.22
6111	1107.94
6112	783.759
6113	677.362
6114	687.421
6115	1014.92
6118	901.152
6119	NaN
6122	1079.19
6123	NaN
6124	1294.56
6125	948.896
6126	1042.94
6128	1206.9
6131	1126.3
6132	1028.26
6133	742.719
6134	1099.46
6136	921.101
6137	865.506
6138	793.161
6140	828.575
6141	NaN
6142	1015.89
6145	898.11
6148	903.688
6149	1082.43
6150	855.812
6151	2636.1
6153	1129.94
6154	1239.74
6163	1052.69
6166	1277.22
6169	1351.26
6172	707.04
6173	581.725
6174	783.433
6177	1057.23
6180	1144.17
6184	1018.95
6188	806.794
6189	1308.16
6191	908.242
6192	867.769
6193	872.537
6194	1375.44
6195	1226.86
6198	1761.25
6201	1178.62
6202	827.416
6203	767.98
6209	1159.1
6210	1068.39
6214	NaN
6216	545.274
6217	886.688
6218	1036.96
6220	772.814
6221	975
6231	835.368
6235	745.213
6237	836.267
6238	1158.29
6240	1070.81
6241	894.252
6242	862.852
6243	864.058
6244	1327.49
6252	856.914
6255	1018.95
6258	975.155
6268	1063.4
6276	921.605
6284	1061.69
6296	1022.09
6390	726.758
6396	839.278
6413	649.606
6424	651.015
6434	1037.74
6445	1070.44
6680	858.937
6739	NaN
6740	NaN
6744	1856.96
6749	NaN
6750	NaN
6805	NaN
6806	NaN
6814	NaN
6830	NaN
6897	NaN
6898	NaN
6900	1443
6901	923.237
6903	NaN
6904	NaN
6907	NaN
6908	NaN
6909	1068.78
6911	NaN
6913	1057.44
6915	NaN
6917	529.92
6918	877.839
6919	NaN
6920	NaN
6922	NaN
6923	NaN
6924	NaN
6926	NaN
6927	NaN
6929	NaN
6931	NaN
6932	NaN
6933	NaN
6938	NaN
6940	NaN
6943	NaN
6944	NaN
6945	NaN
6951	NaN
6956	NaN
6957	NaN
6958	NaN
6959	NaN
6960	NaN
6961	NaN
6963	892.732
6966	NaN
6967	1148.43
6968	915.036
6969	NaN
6970	1746.68
6971	NaN
6973	1107.43
6974	780.207
6975	1050.31
6976	NaN
6979	1229.56
6981	1265.96
6982	954.67
6984	998.722
6986	1474.2
6987	980.161
6989	1919.81
6990	1008.75
6992	753.751
6997	1052.48
7000	1033.31
7002	1059.74
7003	1090.78
7008	1086.11
7013	895.773
7014	1129.97
7025	1333.7
7026	2134.03
7028	976.53
7031	876.695
7033	NaN
7036	1412.42
7058	2070.11
7061	1949.69
7062	1068.78
7063	852.153
7064	1955.33
7067	1029.28
7068	1352.86
7071	1171.77
7072	1163.19
7077	1995.37
7081	NaN
7092	1419.16
7094	1086.74
7096	1325.44
7102	765.782
7103	1069
7106	990.538
7107	900.921
7109	1727.21
7111	556.374
7117	1130.11
7119	1220.3
7120	1172.1
7125	1516.17
7126	1128.66
7127	1084.18
7130	926.649
7133	931.497
7138	1215.36
7143	898.256
7147	993.255
7158	880.458
7160	1750.15
7161	969.027
7162	641.894
7163	1270.6
7164	1925.05
7165	899.904
7169	839.078
7177	1107.2
7181	1050.75
7183	NaN
7186	975.153
7192	979.994
7199	1000.58
7202	1267.41
7203	1246.61
7207	997.86
7208	1440.12
7209	1208.17
7213	994.872
7217	768.279
7218	903.27
7223	912.71
7231	792.02
7236	1109.91
7244	990.207
7248	1201.5
7250	1263.76
7255	775.266
7258	864.158
7268	1322.17
7273	962.025
7276	1010.27
7280	950.215
7282	892.833
7287	954.316
7288	851.2
7296	1375.92
7298	1199.52
7305	610.783
7306	1549.81
7307	746.224
7314	1007.89
7316	885.027
7319	871.392
7320	1756.66
7322	1042.99
7323	NaN
7327	NaN
7328	1089.09
7332	1175.55
7333	1125.7
7337	819.278
7342	838.474
7343	673.925
7344	887.344
7346	1060.82
7347	1276.06
7349	926.464
7350	986.657
7353	847.779
7354	859.17
7356	1570.3
7358	NaN
7359	NaN
7372	1362.7
7373	2041.02
7377	1217.85
7378	658.612
7382	1063.18
7383	881.485
7384	1062.57
7387	1588.91
7394	1037.54
7396	1425.38
7404	823.897
7411	1283.44
7413	932.609
7415	1060.07
7416	1140.33
7417	907.956
7418	2044.08
7419	1154.69
7424	574.964
7427	953.145
7430	829.259
7460	931.891
7461	NaN
7471	1003.38
7475	NaN
7477	983.426
7514	NaN
7515	NaN
7516	1078.82
7517	1412.11
7520	NaN
7521	NaN
7523	NaN
7525	NaN
7529	NaN
7530	NaN
7566	NaN
7568	NaN
7717	1598.78
7757	NaN
7767	NaN
7917	1548.02
7947	1190.04
8037	NaN
8057	NaN
8077	1268.84
8132	1657.53
8171	NaN
8214	NaN
8222	1732.72
8227	724.777
8230	772.582
8231	996.373
8233	1943.59
8234	791.751
8235	794.43
8236	708.647
8237	978.014
8238	920.807
8239	1221.05
8240	760.888
8241	901.663
8242	706.627
8243	823.166
8244	212.801
8246	1360.52
8247	946.959
8249	1147.09
8256	1093.27
8258	1164.68
8259	1226.6
8264	908.783
8283	1317.7
8284	663.669
8285	1091.26
8290	1287.89
8297	1081.71
8306	701.495
8307	867.252
8311	1420.92
8312	731.014
8326	922.334
8334	1137.86
8335	1013.49
8337	874.511
8343	717.154
8351	1323.89
8354	991.871
8357	855.318
8365	978.556
8366	1055.94
8369	850.025
8376	756.371
8386	1148.49
8387	1020.42
8419	913.327
8420	1090.53
8422	874.042
8424	989.06
8426	881.394
8427	NaN
8464	NaN
8483	NaN
8699	NaN
8723	NaN
9027	NaN
9057	846.8
9058	1262.98
9067	1368.1
9069	1889.32
9070	2380.87
9075	1451.96
9078	2203.47
9079	1657.8
9081	1319.45
9084	1351.36
9085	1668.72
9089	1224.41
9091	2041.85
9095	1900.75
9099	2003.05
9100	1055.28
9102	2195.79
9103	3150.94
9104	964.628
9105	1107.89
9106	990.924
9111	1610.17
9113	1172.3
9114	1481.57
9115	1753.37
9121	1619.78
9125	880.34
9128	914.937
9130	944.439
9131	1172.19
9133	753.953
9134	821.718
9298	1667.46
9312	1281.02
9314	1719.19
9321	1115.66
9323	1086.04
9332	732.792
9336	623.661
9339	1460.28
9343	824.265
9352	872.026
9353	1057.96
9363	1105.72
9369	1161.22
9370	NaN
9371	937.198
9380	1043.38
9381	1287.69
9382	1085.46
9383	1028.98
9386	705.791
9388	958.608
9390	1092.51
9391	920.015
9392	1045.24
9394	1155.26
9395	1798.34
9399	1270.85
9402	782.898
9404	1083.58
9405	860.124
9407	930.602
9408	1255.53
9409	702.404
9412	947.786
9413	1050.15
9416	1061.37
9421	846.742
9427	787.362
9433	818.327
9436	1293.78
9437	922.799
9442	1259.29
9450	1265.98
9451	1809.45
9452	1727.52
9453	1730.06
9454	545.847
9455	2472.99
9470	1033.26
9471	NaN
9476	1314.86
9481	1355.44
9503	2083.88
9506	1471.85
9507	1807.87
9508	1271.45
9509	783.804
9510	1022.66
9511	1766.55
9512	1186.21
9513	1379.88
9514	1595.6
9515	1188.65
9517	922.889
9518	871.655
9519	810.057
9520	948.51
9521	881.315
9522	NaN
9523	1453.88
9524	893.449
9525	1135.06
9526	803.594
9527	1631.69
9528	614.902
9529	821.547
9530	1397.47
9531	2360.34
9532	1066.21
9533	824.497
9534	937.111
9535	681.336
9536	900.861
9537	1624.88
9539	1563.36
9540	765.158
9541	1036.94
9542	1482.9
9543	790.139
9544	1452.73
9545	1386.99
9546	703.483
9547	1942.19
9548	832.307
9549	1694.07
9550	861.366
9551	1698.27
9552	1461.16
9553	1594.65
9554	1465.37
9555	871.156
9556	635.366
9557	1158.98
9558	672.329
9559	1284.82
9560	1766.71
9561	763.145
9562	1101.65
9564	1001.29
9565	1661.49
9567	1058.66
9568	1082.24
9569	942.188
9571	1555.46
9573	947.974
9574	965.768
9576	1168.35
9577	1206.78
9578	1028.42
9579	1200
9581	1404.28
9582	1000.27
9583	1170.9
9584	1183.89
9585	764.49
9586	1170.26
9587	1020.33
9588	1052.57
9589	1344.2
9590	1354.59
9591	1102.62
9592	976.776
9593	771.969
9594	1153.46
9595	1775.53
9596	1052.19
9597	1190.93
9598	702.404
9599	782.335
9600	1300.68
9601	1938.1
9602	713.908
9606	861.749
9607	1161.43
9608	1208.54
9609	1270.95
9610	850.543
9611	1031.69
9612	1430.39
9613	1065.23
9615	1535.8
9616	1240.54
9617	1066.57
9619	1412.42
9620	1344.87
9621	1107.59
9622	1119.64
9624	1349.34
9625	1409.49
9626	516.12
9627	1377.47
9628	905.145
9629	1175.21
9630	948.797
9631	1534.15
9632	1424.78
9633	1423.38
9634	958.278
9635	1103.32
9636	1081.77
9637	764.156
9638	547.318
9639	919.507
9640	862.42
9641	1637.9
9642	1243.47
9643	1030.7
9644	1174.94
9645	626.329
9646	977.092
9647	1535.79
9648	1634.64
9649	1601.54
9651	1347.96
9653	1457.87
9655	1676.14
9656	1839.19
9657	1195.49
9658	2175.61
9659	1149.03
9660	1407.11
9661	1768.36
9663	1719.62
9664	1730.12
9665	1414.68
9666	1156.35
9667	1325
9668	914.38
9669	1902.85
9670	1237.33
9671	1054.57
9672	1047.34
9673	947.599
9676	944.536
9677	1088.79
9678	981.589
9679	1379.36
9680	1291.92
9681	1089.89
9682	1308.51
9683	1486.48
9684	1976.81
9685	1669.85
9686	1819.12
9687	1874.32
9689	1137.52
9690	1312.33
9691	1314.34
9692	965.645
9693	1314.23
9694	1483.46
9695	1029.71
9696	1573.17
9697	925.417
9698	1150.82
9699	1126.63
9700	959.562
9701	1281.87
9703	844.492
9704	1061.08
9705	1585.75
9706	1002.05
9707	964.137
9708	1263.91
9709	1560.85
9710	1057.76
9711	1459.03
9712	905.93
9713	1116.15
9714	1320.56
9716	1044.08
9717	1097.54
9718	2193.33
9719	1003.8
9720	1026.66
9721	1061.73
9722	1549.72
9723	948.9
9725	1398.31
9726	1710.58
9727	1936.14
9728	775.651
9729	1004.39
9730	964.44
9731	895.97
9732	1313.49
9733	837.868
9735	987.624
9736	907.139
9737	698.906
9738	932.25
9739	972.684
9741	651.391
9743	1029.47
9744	972.448
9745	1106.43
9747	1658.04
9748	855.97
9749	1156.26
9754	1086.51
9755	597.337
9756	1031.12
9757	1191.09
9758	919.084
9759	1279.35
9761	1514.92
9762	969.474
9764	1741.74
9766	902.032
9768	862.047
9769	942.76
9770	1057.96
9771	838.953
9772	983.486
9774	915.975
9775	855.051
9776	514.882
9777	1474.95
9778	843.659
9779	1000.78
9780	1115.43
9781	877.761
9782	896.982
9783	1159.81
9784	1475.35
9785	1002.6
9786	910.237
9787	1126.82
9788	941.744
9789	916.887
9790	1485.23
9791	1165.63
9792	1048.73
9793	1536.94
9794	1291.03
9795	859.797
9796	1125.5
9797	1123.2
9798	1024.82
9799	738.049
9800	477.733
9801	1001.1
9802	892.8
9803	778.169
9804	1090.59
9805	1206.31
9806	665.446
9807	886.488
9808	997.095
9809	1991.15
9810	759.194
9811	914.393
9812	898.868
9813	1193.03
9814	953.19
9815	975.184
9816	833.613
9817	949.842
9819	1432.23
9820	699.047
9821	1779.45
9822	457.489
9823	1351.59
9824	1182.87
9825	615.554
9826	923.211
9827	1067.17
9828	876.506
9830	687.323
9831	935.695
9832	1194.57
9833	1203.85
9834	1143.87
9835	690.555
9836	1350.3
9837	1177.32
9838	1448.02
9839	1241.68
9840	858.243
9841	743.369
9843	677.072
9844	892.117
9845	1019.93
9846	940.288
9847	1317.93
9848	1690.69
9849	1687.66
9850	919.805
9851	896.607
9852	248.697
9853	1533.31
9854	1134.17
9855	643.599
9856	992.37
9857	850.06
9858	676.063
9859	683.659
9860	1396.7
9861	667.77
9862	1319.31
9864	865.38
9866	1182.86
9867	1174.94
9868	945.84
9869	1362.86
9870	1439.71
9871	1558.2
9873	912.012
9874	725.366
9875	1112.93
9876	899.332
9877	1569.74
9878	714.229
9879	1087.17
9880	1000.72
9881	704.262
9882	881.324
9883	1647.63
9885	925.364
9886	914.033
9887	1124.85
9888	666.726
9890	810.863
9891	941.251
9892	747.18
9894	604.285
9895	1159.33
9897	1265.08
9898	1102.04
9899	916.588
9900	1955.51
9901	1697.9
9902	1333.92
9903	1025.44
9904	1063.27
9905	1061.73
9906	1443.52
9908	1375.44
9909	1198.54
9910	1404.8
9911	1225.29
9912	NaN
9914	1741.62
9915	730.92
9917	935.018
9918	1544.23
9920	1213.1
9921	1433.97
9924	1428.26
9925	685.571
9926	2315.75
9927	1514.09
9928	2376.22
9929	652.811
9930	2270.68
9932	1574.67
9933	1948.93
9935	953.715
9937	1045.86
9938	2182.19
9939	707.531
9941	1678.75
9942	1321.44
9943	1678.99
9944	1188.08
9945	1257.75
9946	1105.98
9947	1200.66
9948	850.885
9949	958.363
9950	728.578
9951	1030.05
9952	1446.43
9953	1825.67
9955	946.976
9956	1327.28
9957	2342.95
9958	904.815
9959	1006.8
9960	1418.73
9962	1167.76
9963	1620.84
9964	1075.32
9965	1152.72
9966	1743.39
9968	1383.41
9969	758.698
9970	1341.78
9971	1070.84
9972	883.115
9973	818.73
9974	1367.78
9975	1645.85
9976	793.474
9978	1180.74
9979	1100.28
9980	1917.88
9981	2116.41
9982	2094.08
9983	1728.01
9984	1077.02
9985	1426.85
9986	1072.63
9987	1228.21
9988	815.125
9990	1232.68
9991	1944.94
9993	1452.18
9995	1210.01
9996	565.1
9997	894.122
9998	831.653
9999	1930.22
10001	2030.57
10002	1580.89
10004	968.064
10005	1203.13
10006	1633.36
10008	1150.98
10009	986.654
10010	1026.27
10011	851.911
10012	1897.67
10013	1007.68
10014	1533.09
10015	1278.15
10017	1160.14
10018	818.696
10020	916.459
10022	719.157
10023	1202.24
10027	NaN
14312	NaN
14313	NaN
14314	NaN
14315	NaN
14318	NaN
14319	NaN
15560	NaN
15591	NaN
15592	NaN
15593	NaN
18694	NaN
18696	NaN
19949	NaN
19950	NaN
19951	NaN
